# Supplementary material for: A Comprehensive Transcriptomic and Proteomics Analysis of Candidate Secretory Proteins in Rose Grain Aphid, Metopolophium dirhodum (Walker)
Source: Curr Issues Mol Biol. 2024 Nov 23;46(12):13383–404. doi: 10.3390/cimb46120798 (PMC11727172; doi:10.3390/cimb46120798)
Supplement: Supplementary file 1 [file cimb-46-00798-s001.zip]

Archive with 2 entries (2 files):
- Supplementary file of salivary proteins of Rose Grain Aphid.xlsx
- Supplementary Files.xlsx
